# Supplementary material for: Toxigenic Cyanobacteria and Microcystins in a Large Northern Oligotrophic Lake Onego, Russia
Source: Toxins (Basel). 2024 Oct 25;16(11):457. doi: 10.3390/toxins16110457 (PMC11598714; doi:10.3390/toxins16110457)
Supplement: Supplementary file 1 [file toxins-16-00457-s001.zip]

Archive with 1 entries (1 files):
- toxins-3244922-supplementary.pdf
